# Supplementary material for: Impact of Physical Contact on Preterm Infants’ Vital Sign Response to Live Music Therapy
Source: Int J Environ Res Public Health. 2022 Aug 3;19(15):9524. doi: 10.3390/ijerph19159524 (PMC9368366; doi:10.3390/ijerph19159524)
Supplement: Supplementary file 1 [file ijerph-19-09524-s001.zip]

Archive with 1 entries (1 files):
- ijerph-1806763-supplementary.pdf
